# Supplementary material for: The Evaluation of Radiolabeled Prostate-Specific Membrane Antigen Positron Emission Tomography/Computed Tomography for Initial Staging in Intermediate-Risk Prostate Cancer Patients: A Retrospective Multicenter Analysis
Source: Diagnostics (Basel). 2024 Dec 6;14(23):2751. doi: 10.3390/diagnostics14232751 (PMC11640276; doi:10.3390/diagnostics14232751)
Supplement: Supplementary file 1 [file diagnostics-14-02751-s001.zip]

Archive with 1 entries (1 files):
- diagnostics-3328789-supplementary.pdf
